# Supplementary material for: Projection resolved optical coherence tomography angiography to distinguish flow signal in retinal angiomatous proliferation from flow artifact
Source: PLoS One. 2019 May 15;14(5):e0217109. doi: 10.1371/journal.pone.0217109 (PMC6519823; doi:10.1371/journal.pone.0217109)
Supplement: S1 Dataset — (XLSX) [file pone.0217109.s001.xlsx]

## Sheet: Sheet8
t-Test: Paired Two Sample for Means
	Variable 1	Variable 2
Mean	67.4218	100.692
Variance	32.4437	350.261
Observations	3	3
Pearson Correlation	0.99998
Hypothesized Mean Difference	0
df	2
t Stat	-4.42614
P(T<=t) one-tail	0.0237208
t Critical one-tail	2.91999
P(T<=t) two-tail	0.0474416
t Critical two-tail	4.30265

## Sheet: Sheet1
RAP
	0.5							0.7							1.0							PAR-OCTA
	R	G	B	Sum	R %	G%	B%	R	G	B	Sum	R %	G%	B%	R	G	B	Sum	R %	G%	B%	R	G	B	Sum	R %	G%	B%
1	77.1702	64.5591	63.3121	205.041	37.6364	31.4859	30.8777	76.0462	64.1453	64.8068	204.998	37.096	31.2906	31.6133	69.4943	61.1474	60.8741	191.516	36.2865	31.9281	31.7854	119.547	92.8461	92.8461	305.239	39.165	30.4175	30.4175
2	83.8736	56.5181	56.7347	197.126	42.5481	28.671	28.7809	74.0404	56.1218	55.2462	185.408	39.9337	30.2693	29.797	69.357	56.8915	57.4908	183.739	37.7475	30.9632	31.2893	112.195	70.3685	70.3685	252.933	44.3579	27.8211	27.8211
3	112.593	82.1376	81.5423	276.273	40.7542	29.7306	29.5152	92.9298	80.0734	79.2376	252.241	36.8417	31.7448	31.4135	90.6169	81.1916	80.8929	252.701	35.8593	32.1295	32.0113	135.637	102.015	102.015	339.667	39.9323	30.0339	30.0339
4	107.538	89.5172	89.4907	286.546	37.5292	31.24	31.2308	97.9737	86.8837	87.0859	271.943	36.0273	31.9492	32.0236	95.1275	88.7784	89.3	273.206	34.819	32.4951	32.686	149.268	122.556	122.556	394.381	37.8488	31.0756	31.0756
5	59.563	35.8531	35.842	131.258	45.3785	27.315	27.3065	53.5474	36.8192	36.5667	126.933	42.1855	29.0067	28.8078	45.3979	32.4781	32.2879	110.164	41.2094	29.4816	29.309	94.8661	61.6487	61.6487	218.163	43.4839	28.258	28.258
					40.7693	29.6885	29.5422					38.4168	30.8521	30.731					37.1843	31.3995	31.4162					40.9576	29.5212	29.5212
HE
	0.3							0.5							0.7							PAR-OCTA
	R	G	B	Sum	R %	G%	B%	R	G	B	Sum	R %	G%	B%	R	G	B	Sum	R %	G%	B%	R	G	B	Sum	R %	G%	B%
1	66.4291	56.8469	56.4631	179.739	36.9586	31.6275	31.4139	52.4383	49.2024	48.5228	150.163	34.9208	32.7659	32.3133	50.8283	50.6973	50.438	151.964	33.4477	33.3615	33.1908	92.5421	84.5625	84.5625	261.667	35.3663	32.3168	32.3168
2	63.3439	56.4071	56.8992	176.65	35.8584	31.9315	32.2101	61.9375	57.4771	57.6125	177.027	34.9876	32.468	32.5445	56.489	56.2748	56.0186	168.782	33.4685	33.3416	33.1898	93.2574	89.3363	89.3363	271.93	34.2946	32.8527	32.8527
3	50.1768	45.1406	44.5948	139.912	35.8631	32.2635	31.8734	44.2113	44.1103	43.9864	132.308	33.4154	33.3391	33.2455	44.2113	44.1547	44.0248	132.391	33.3945	33.3518	33.2537	76.9978	72.2902	72.2902	221.578	34.7497	32.6251	32.6251
4	60.2993	56.2862	56.9507	173.536	34.7474	32.4348	32.8178	58.5478	56.247	56.9532	171.748	34.0894	32.7497	33.1609	57.1478	56.9786	56.9312	171.058	33.4085	33.3096	33.2819	98.5607	78.4025	78.4025	255.366	38.5959	30.702	30.702
5	66.3467	48.98	48.94	164.267	40.3896	29.8174	29.793	61.7596	47.1345	48.155	157.049	39.325	30.0126	30.6624	49.7596	49.8889	49.399	149.048	33.3851	33.4718	33.1431	101.637	88.0345	88.0345	277.706	36.5988	31.7006	31.7006
6	60.0453	51.0761	52.2065	163.328	36.7637	31.2721	31.9642	51.516	49.3294	48.7508	149.596	34.4367	32.975	32.5883	49.516	49.1445	48.8875	147.548	33.5592	33.3075	33.1333	89.2696	84.325	84.325	257.92	34.6114	32.6943	32.6943
7	50.3002	35.3892	34.8116	120.501	41.7426	29.3684	28.8891	51.9006	40.9318	40.1477	132.98	39.0288	30.7804	30.1908	41.9006	40.9862	40.3575	123.244	33.998	33.2561	32.7459	98.1271	66.9411	66.9411	232.009	42.2945	28.8528	28.8528
8	71.1667	63.9367	62.5133	197.617	36.0125	32.3539	31.6336	58.3135	56.287	55.7341	170.335	34.2347	33.045	32.7204	53.3135	53.4789	53.2861	160.078	33.3046	33.4079	33.2875	131.483	115.131	115.131	361.745	36.3468	31.8266	31.8266
9	57.4199	46.4037	45.6166	149.44	38.4233	31.0517	30.525	52.8024	50.3522	49.841	152.996	34.5124	32.9109	32.5768	48.8024	48.83	48.83	146.462	33.3208	33.3396	33.3396	82.2561	72.4912	72.4912	227.238	36.1981	31.9009	31.9009
10	50.0037	41.2426	40.4118	131.658	37.98	31.3255	30.6945	40.858	35.9911	37.5769	114.426	35.7069	31.4536	32.8395	44.058	43.9095	43.9095	131.877	33.4084	33.2958	33.2958	61.2088	56.4007	56.4007	174.01	35.1754	32.4123	32.4123
					37.4739	31.3446	31.1815					35.4658	32.25	32.2842					33.4695	33.3443	33.1861					36.4232	31.7884	31.7884
RPE
	0.3							0.5							0.7							PAR-OCTA
	R	G	B	Sum	R %	G%	B%	R	G	B	Sum	R %	G%	B%	R	G	B	Sum	R %	G%	B%	R	G	B	Sum	R %	G%	B%
1	86.6503	73.9314	74.683	235.265	36.831	31.4248	31.7442	78.6639	69.9076	70.9636	219.535	35.832	31.8435	32.3245	70.5869	70.0457	70.0175	210.65	33.5091	33.2522	33.2388	121.835	89.004	89.004	299.843	40.6329	29.6836	29.6836
2	66.9576	56.0515	56.5152	179.524	37.2972	31.2222	31.4805	62.1509	52.0384	52.0537	166.243	37.3856	31.3026	31.3118	58.7222	57.9685	58.0913	174.782	33.5974	33.1662	33.2364	105.53	83.9363	83.9363	273.403	38.5987	30.7006	30.7006
3	77.8926	68.7704	68.8074	215.47	36.15	31.9164	31.9336	72.3269	69.9	68.6	210.827	34.3063	33.1552	32.5385	64.5489	64.5449	64.5478	193.642	33.3342	33.3321	33.3336	99.6156	82.9149	82.9149	265.445	37.5277	31.2361	31.2361
4	79.2602	71.7895	74.1257	225.175	35.1993	31.8816	32.9191	65.254	62.381	62.6746	190.31	34.2883	32.7787	32.933	63.096	63.049	63.0278	189.173	33.3536	33.3288	33.3176	147.396	122.685	122.685	392.766	37.5277	31.2361	31.2361
5	68.6287	64.4357	64.8392	197.904	34.6778	32.5591	32.763	66.5559	66.3322	66.4737	199.362	33.3845	33.2723	33.3432	59.7391	59.7391	59.7391	179.217	33.3333	33.3333	33.3333	107.828	99.3964	99.3964	306.621	35.1665	32.4167	32.4167
					36.0311	31.8008	32.1681					35.0393	32.4704	32.4902					33.4255	33.2825	33.292					37.8907	31.0546	31.0546

## Sheet: ANOVA R in HE (0.3 vs 0.7) 
Anova: Single Factor
SUMMARY
Groups	Count	Sum	Average	Variance
Column 1	10	595.532	59.5532	56.9722
Column 2	10	496.026	49.6026	26.6031
ANOVA
Source of Variation	SS	df	MS	F	P-value	F crit
Between Groups	495.063	1	495.063	11.8471	0.0029081	4.41387
Within Groups	752.178	18	41.7877
Total	1247.24	19

## Sheet: ANOVA R in RPE (0.3 vs 0.7)
Anova: Single Factor
SUMMARY
Groups	Count	Sum	Average	Variance
Column 1	5	379.389	75.8779	65.9166
Column 2	5	316.62	63.324	22.0891
ANOVA
Source of Variation	SS	df	MS	F	P-value	F crit
Between Groups	393.997	1	393.997	8.9539	0.0172731	5.31766
Within Groups	352.023	8	44.0028
Total	746.02	9
